# Supplementary material for: Polymerase mutations underlie early adaptation of H5N1 influenza virus to dairy cattle and other mammals
Source: Nat Commun. 2026 Jan 16;17:1603. doi: 10.1038/s41467-026-68306-6 (PMC12905184; doi:10.1038/s41467-026-68306-6)
Supplement: Supplementary file 4 — Source data [file 41467_2026_68306_MOESM4_ESM.xlsx]

## Sheet: 1b
cattle/Texas WT	-PB2	avian-like ancestor	PB2 M631L	PB2 E362G	PA L219I	PB2 E362G + PA L219I
8.7383	0.006649	1	14.0752	0.19243	0.736194	0.184324
7.7086	0.006363	1	6.94838	0.076338	0.296075	0.412022
7.69951	0.012824	1	3.28225	0.135673	0.41225	0.105576

## Sheet: 1c
minimal avian-like precursor (mAP)	-PB2	PB2 M631L + PA K497R (WT)	mAP + PA K497R	mAP + PB2 M631L
1	0.69472	91.1766	15.4813	56.9329
1	0.633045	89.947	11.5206	28.3757
1	0.617056	161.317	2.44259	26.9399

## Sheet: 1d
minimal avian-like precursor (mAP)	-PB2	PB2 M631L + PA K497R (WT)	mAP + PA K497R	mAP + PB2 M631L
1	0.000303	1.39593	1.32394	1.55243
1	0.000525	2.67962	2.13808	1.28803
1	0.000372	1.58979	1.3327	1.35255
1	0.000603	1.79016	1.9725	1.93922

## Sheet: 1e
minimal avian-like precursor (mAP)	-PB2	PB2 M631L + PA K497R (WT)	mAP + PA K497R	mAP + PB2 M631L
1	0.005986	128.48	6.65893	89.9652
1	0.246999	99.0312	2.22133	19.1224
1	0.368223	147.042	1.40038	56.4032

## Sheet: 1f
minimal avian-like precursor (mAP)	-PB2	PB2 M631L + PA K497R (WT)	mAP + PA K497R	mAP + PB2 M631L
1	0.002128	8.12064	3.25045	5.94515
1	0.00822	9.11785	4.03479	6.29744
1	0.001098	5.18108	2.09465	2.71606

## Sheet: 2a
HPI	mAP + PB2 M631L + PA K497R (WT cattle/Texas)																																		mAP + PA K497R
0	39	39	39	39	39	39	39	39	39	39	39	39	39	39	39	39	39	39	39	40	39	80	40	39	80	80	80	80	80	120	40	39	40	120	39	39	40	39	39	39	39	39	39	39	80	39	39	39	39
16	800	800	600	1200	560	120	400	2800	1200	400	1200	120	80	120	400	2000	280	120	160	2000	120	240	1600	120	800	800	40	80	600	600	4000	5600	5600	39	39	39	39	39	39	39	39	39	39	39	39	39	39	39	39
24	7200	7200	1600	4000	4000	1600000	44000	24000	16000	1000000	720000	800000	600	36000	6000000	3200	2800	5200	2800	52000	60000	4800	680000	20000	1600	1600	400	120	5600	560000	52000	52000	60000	39	160	160	1200	160	80	240	3200	280	5200	6800	39	2800	2000	2800	40
48	200000	200000	120000	200000	48000	6000000	160000	280000	240000	600000	640000	6800000	44000	120000	1200000	24000	160000	32000	8000	1200000	40000	24000	2400000	40000	40000	40000	4000	160	84000	8000000	760000	480000	64000	39	3600	3600	2400	48000	400	120	80000	20000	160000	28000	80	2400	24000	8000	80
72	32000000	32000000	5600000	7200000	800000	1200000	4000000	3600000	4800000	5200000	840000	800000	800000	560000	8000000	120000	640000	480000	320000	1600000	520000	480000	2400000	2800000	28000000	28000000	12000	39	6000000	6400000	7200000	8400000	7200000	39	12000	12000	12000	16000	2400	1600	20000	3600	32000	24000	2000	2800	16000	20000	400
[truncated: 121 more columns]

## Sheet: 2b
mAP + PB2 M631L + PA K497R (WT cattle/Texas)	mAP + PA K497R	mAP + PB2 M631L	minimal avian-like precursor (mAP)	mAP + E627K
492.308	3.04348	2.93578	1.97531	25
385.542	3.29412	5.81818	2.42424	68.5714
106.667	19.2	14.4578	3.33333	45.9016
1.21875	40.9091	65.8228	5.21739	43.8356
358.209	24.6154	10.2564	39.2157	90
1479.45	1.2766	50	10.2857	35.1648
240.964	4.70588	45.7143	54.2373	40
14237.3	25.8065	85.7143	0.565217	50
90.9091	0.357798	88.8889	0.75	35.0877
0.906977	3.22581	44.4444	6.66667	392.157
77.6699	6.06061	4.30107	10.7692	62.3853
70.1754	8.82353	3.73832	14.7368	62.963
2068.97	4.13793	17.3913	7.16418	90.1409
367.347	41.6667	16	7.52941	57.1429
1090.91	2.22222	49.1228	7.42857	230.769
28.5714	0.941176	130.612	2.63158	62.1359
540.54	8.4507	143.59	17.1429	65.1163
653.061	3	84.2105	3.02521	156.522
513.761	20	38.0952	2.42424	57.6271
275.862	3.50877	33.3333	1.44578	621.359
76	41.3793	30.303	0.707965	139.13
294.118	173.333	80	1.6	65.5738
444.444	171.429	27.5862	1.41593	135.593
54.7009	6.76056	6.95652	2.89855	255.319
699.029	7.05882	3.77359	10.4348	100
2206.9	7.31707	96.7742	0.833333	95.7746
196.078	13.3333	128	1.44578	128.205
545.455	91.2281	43.3735	33.6	1276.6
92.7536	3.38983	1696.97	4	1259.26
322.581	5.21739	461.538	2.35294	680
504.202	8.75	72.7273	2.30769	170.94
810.127	5.60748	144	20	22.0184
554.455	8.23529	48.2759	28.0702	62.6087
1276.6	6.80851	72.2892	36.3636	206.061

## Sheet: 2c
	mAP + PB2 M631L + PA K497R (WT cattle/Texas)								mAP + PA K497R								mAP + PB2 M631L								minimal avian-like precursor (mAP)								mAP + E627K
0	80	80	39	39	80	40	39	40	39	39	39	39	39	80	80	40	39	39	39	39	40	40	120	40	39	39	39	39	40	80	80	120	80	80	39	40	40	40	39	40
16	7600	6000	4000	5600	56000	4000	8000	20000	40	80	160	80	40	240	360	240	360	360	1200	1200	4800	4400	3200	3600	40	80	40	40	160	520	360	160	2000	2800	4000	5200	2800	1200	1600	2400
24	160000	200000	120000	120000	600000	120000	560000	480000	120	120	480	480	120	160	360	560	2400	2000	4400	4400	400	6000	1600	800	560	400	560	400	400	280	240	400	8800	8800	24000	40000	44000	4000	40000	60000
48	3200000	1600000	1200000	800000	5600000	3600000	5600000	400000	4000	4000	2000	2400	3600	2400	2400	4000	320000	160000	28000	16000	20000	56000	28000	60000	12000	4000	1600	1600	6000	2800	1600	4400	440000	600000	800000	800000	360000	480000	160000	200000

## Sheet: 2d
	AP + PB2 M631L + PA K497R (WT cattle/Texas)						AP + PA K497R						AP + PB2 M631L						minimal avian precursor (mAP)						mAP + E627K
0	40	39	80	120	39	39	40	39	120	80	39	39	80	39	160	39	39	39	40	80	40	80	40	39	80	40	40	120	40	40
16	2000	800	1600	4000	8800	5600	80	200	440	360	80	80	80	200	560	880	120	320	39	120	200	39	80	80	480	360	80	440	880	480
24	48000	56000	20000	56000	72000	24000	200	240	440	680	600	120	2400	400	2000	5600	2400	5600	40	200	240	160	360	240	6000	5600	4800	4400	2000	1600
48	360000	320000	120000	360000	80000	360000	1200	160	4800	2000	4800	2400	1200	4400	3600	3200	8000	4000	80	640	360	320	280	760	88000	680000	56000	20000	36000	28000

## Sheet: 2e
	minimal avian-like precursor			WT
6	975	950	875	375	450	475
24	550000	700000	700000	5750000	3750000	3500000
48	4000000	3750000	6250000	55000000	52500000	35000000
72	6750000	10300000	9250000	150000000	150000000	175000000

[truncated: 38 more sheets: 2f, 2g, 2h, 2i, 2j, 2k, 3a, 3b, 3c, 3d, 4a, 4b, 4c, 4d, 4e, 4f, 4g, 4h, 4i, 4j …]
